# Supplementary material for: A shift in PKM2 oligomeric state instructs adipocyte inflammatory potential
Source: JCI Insight. 2025 Nov 24;10(22):e185914. doi: 10.1172/jci.insight.185914 (PMC12643483; doi:10.1172/jci.insight.185914)
Supplement: Supporting data values [file jciinsight-10-185914-s102.xlsx]

## Sheet: Fig 1C
IL6 DATA	WT	Adipoqcre-IFNARfl/fl	IFNAR KO	Vav1-Cre+ IFNARfl/fl		TNF DATA	WT	Adipoqcre-IFNARfl/fl	IFNAR KO	Vav1-Cre+ IFNARfl/fl
	74.0795	61.6018	13.0834	24.3339			84.0532	27.7972	22.2317	6.9
	78.8376	54.4703	31.6687	58.7499			71.9968	6.60504	17.0098	34.74
	100.263	94.4891	15.371	33.5828			158.65	73.724	59.7456	51.0065
	133.345	13.9804	22.7439	47.659			87.7779	81.5991		37.6434
	82.6363			47.5407			97.5216	80.9645		14.8845
	137.566			17.1439						6.42852
	95.6543									6.95887
	118.087
	74.7198
	104.811

## Sheet: FIG 2C
ECAR DATA	NS	IFNβ	LPS	IFNβ + LPS		ATP/ADP DATA	NS	IFNb	LPS	LPS+rIFNb
	6.56	11	19.25	30.98			10.0421	7.38356	6.12121	6.29134
	6.18	13.65	19.93	12.18			5.12844	4.30534	4.05357	0.544944
	6.24	15.24	12.02	23.94			7.37363	6.36842	3.25	2.35714
	6.06	6.33	17.78	24.77
	2.99	14.33	23.76	29.35
	6.53	8.86	27.22	16.83
	1.65	15.26	11.63	21.94
	2.93	5.73	21.19	21.19
	8.23	18.36	19.32	34.86
	7.58	12.14	17.55	23.82
	8.71	17.38	10.39	25.66
	10.74	7.67	17.97	25.19
	4.82		22.04
	7.18		26.84
	3.12		11.11
	2.97		23.27
	10.76		21.66
	9.75		19.72
	11.51		13.21
	16.35		19.19
	7.33		25.21
	8.05		11.05
	4.63		28.93
	4.03		12.32
			27.39

## Sheet: Fig 2D
	ATP/AMP DATA	NS	IFNb	LPS	LPS+rIFNb
		22.7143	29.9444	20.7179	12.2923
		20.7037	19.4483	16.2143	0.82906
		14.587	18.413	7.67213	4.4

## Sheet: Fig 2E
	IL6 % Thio/Etom	NS	LPS	IFNβ+LPS	LPS ETO	IFNβ+LPS ETO	Thioz+LPS	Thioz+IFNb+LPS
		108	4646.37	156530	41267.9	123163	348.4	1202.58
		92	8355.83	278530	58281.8	252381	387.028	2655.2
		100	7395.31	167569	29040.2	146340	215.22	1110.54

## Sheet: Fig 2F
	IL6 % CB839	NS	glut-	LPS	Glut- LPS	IFNb+LPS	Glut- IFNb LPS
		116.451	84.3412	1823.37	2009.68	5671.19	6163.09
		83.5493	90.2309	1437.71	1272.65	5066.68	4290.68

## Sheet: Fig 3B
	IL6% DATA	LPS + 3PO	IFNb+LPS + 3PO	OA +LPS	OA +IFNb+LPS	UK5099+LPS	UK5099 IFNb LPS
		1247.56	5513.13	1546.11	6040.05	2842.59	5564.82
		2734.59	5690.69	2288.97	3971.29	2631.43	7764.82
		2110.1	5102.68
		1396.13	4988.75
		990.381	4047.44

## Sheet: Fig 3E
		IL6% DATA	NS	LPS	IFNb+LPS	LPS+TEPP	IFNb+LPS+TEPP
			1	1395.09	4541.05	1539.49	2058.48
			1	2809.23	6395.79	1776.11	3552.76
			1	3660.54	8731.33	2044.39	2510.01
			1	1533.47	4326.9	2843.36	2402.91
			1	4357.53	11673.7	1750.8	2169.57
			1	2076.82	5758.62

## Sheet: Fig 3F
	IL6 %	NS	LPS	rIFNb+LPS	TEPP	TEPP+LPS	TEPP+rIFNb+LPS		TNF %	NS	LPS	rIFNb+LPS	TEPP	TEPP+LPS	TEPP+IFN+LPS
		114.787	35406.2	42730.9	4560.64	46383.8	40203.8			114.787	24414.4	22928	212.597	20981.8	21394.9
		131.79	16560.1	232640	494.062	22218.4	73591.1			131.79	15354.4	36251.4	235.219	15666.4	31074.4
		81.9825	47764.3	119453	670.595	39973.1	56931.1			81.9825	22675	36894.7	368.967	13056.7	10129.8
		65.8373	44509.4	81342.1	272.165	3269.72	40844.9			65.8373	30296.8	36009.4	153.778	198.474	8242.54
		62.7329	20630	52249.2	1039.75	29840.2	19267.9			62.7329	17016.9	22603.9	31.7127	11923.2	1738.14
		142.871	29964.9	60885.1	1120.6	27387.8	3616.96			142.871	22033.8	54751.3	47.4935	11946.5	519.971
			20066.2	71822.4	42.6985	4219.29	51.2482				20537	77627.6	158.834	2628.24	76.1744
			40330.5	139526	2485.84	13481.4	47361.4				37294	11145.6	63.4436	2552.67	1974.82
			29279.7	206576	39.6908	58.7681	342.962				20441.5	12601.2	43.3426	158.273	256.69
			53882.3	82823.3	4664.29						10294.1	17933.7	46.7752
			37504.3	38472							2460.04	14035.1
			39719.5	59713.1							4916.25	7643.28
			43692	39573.8							12028	12846.3
			62223.3	28138.8
			15916.5	33211.9
			9828.7	32605.8
			10327.4	42363.4
			20830.7	41066.6
			40302.7

## Sheet: Fig 4A
	NAD+ expression	NS	LPS	IFNb	IFNb+LPS
		1.12846	0.631838	0.474493	0.368777
		1.10879	1.02028	0.740012	0.558082
		0.87523	0.848187	0.550707	0.272895
		0.887523	0.720344	0.484327	0.388445

## Sheet: Fig 4C
	Nampt RNA seq data	NS	IFNb	LPS	IFNb+LPS
		6169	11785	7671	11369
		8217	11277	7949	13218

[truncated: 50 more sheets: Fig 4D, Fig 4E, Fig 5A, Fig 5B, Fig 5C, Fig 5D, Fig 5E, Fig 5G, Figure 8C, Fig 8D, Fig 8E, Fig 8F, Fig 8G, Suppl 1A, Suppl 1B, Suppl 1C, Suppl 1D, Suppl 1E, Suppl 1F, Suppl 1G …]
